# Supplementary material for: Validation of an Automated Cardiothoracic Ratio Calculation for Hemodialysis Patients
Source: Diagnostics (Basel). 2023 Apr 9;13(8):1376. doi: 10.3390/diagnostics13081376 (PMC10137564; doi:10.3390/diagnostics13081376)
Supplement: Supplementary file 1 [file diagnostics-13-01376-s001.zip]

Archive with 1 entries (1 files):
- diagnostics-2287792-supplementary.pdf
